# Supplementary material for: Autosomal recessive nonsyndromic hearing impairment in two Finnish families due to the population enriched CABP2 c.637+1G>T variant
Source: Mol Genet Genomic Med. 2022 Feb 11;10(3):e1866. doi: 10.1002/mgg3.1866 (PMC8922966; doi:10.1002/mgg3.1866)
Supplement: Supplementary file 1 — Table S1 [file MGG3-10-e1866-s001.xlsx]

## Sheet: Sheet1
Supporting Information Table 1: Non-syndromic hearing loss gene panel (Illumina TruSight One Expanded sequence panel) used for family FINHEAR2 (95 genes)
ACTG1
ADCY1
ATP2B2
BDP1
BSND
CABP2
CCDC50
CDH23
CEACAM16
CIB2
CLDN14
CLIC5
COCH
COL11A2
COL4A6
CRYM
DCDC2
DFNA5
DFNB31
DFNB59
DIABLO
DIAPH1
DIAPH3
DMXL2
DSPP
ELMOD3
EPS8
ESPN
ESRRB
EYA4
GIPC3
GJA1
GJB2
GJB3
GJB6
GPSM2
GRHL2
GRXCR1
HGF
HOMER2
ILDR1
KARS
KCNQ4
LHFPL5
LOXHD1
LRTOMT
MARVELD2
MET
MIR96
MSRB3
MYH14
MYH9
MYO15A
MYO3A
MYO6
MYO7A
NARS2
NLRP3
OSBPL2
OTOA
OTOF
OTOG
OTOGL
P2RX2
PCDH15
PDE1C
PNPT1
POU3F4
POU4F3
PRPS1
PTPRQ
RDX
RIPOR2
SERPINB6
SIX1
SLC17A8
SLC22A4
SLC26A4
SLC26A5
SLITRK6
SMPX
STRC
SYNE4
TBC1D24
TECTA
TJP2
TMC1
TMIE
TMPRSS3
TNC
TPRN
TRIOBP
TSPEAR
USH1C
WFS1
