# Supplementary material for: Autosomal recessive nonsyndromic hearing impairment in two Finnish families due to the population enriched CABP2 c.637+1G>T variant
Source: Mol Genet Genomic Med. 2022 Feb 11;10(3):e1866. doi: 10.1002/mgg3.1866 (PMC8922966; doi:10.1002/mgg3.1866)
Supplement: Supplementary file 2 — Table S2 [file MGG3-10-e1866-s002.xlsx]

## Sheet: Sheet1
Supporting Information Table 2: Annotation Information of the Variant
Family	Chr	Start	End	Ref	Alt	Func.refGene	Gene.refGene	GeneDetail.refGene	ExonicFunc.refGene	AAChange.refGene	Func.refGeneWithVer	Gene.refGeneWithVer	GeneDetail.refGeneWithVer	ExonicFunc.refGeneWithVer	AAChange.refGeneWithVer	Func.knownGene	Gene.knownGene	GeneDetail.knownGene	ExonicFunc.knownGene	AAChange.knownGene	Func.ensGene	Gene.ensGene	GeneDetail.ensGene	ExonicFunc.ensGene	AAChange.ensGene	Xref.ensGene	wgEncodeBroadHmmGm12878HMM	wgEncodeBroadHmmHmecHMM	wgEncodeBroadHmmHepg2HMM	wgEncodeBroadHmmH1hescHMM	wgEncodeRegDnaseClusteredV3	wgEncodeRegTfbsClusteredV3	genomicSuperDups	wgRna	targetScanS	phastConsElements46way	tfbsConsSites	gwasCatalog	AF	AF_popmax	AF_male	AF_female	AF_raw	AF_afr	AF_sas	AF_amr	AF_eas	AF_nfe	AF_fin
FINHEAR1	chr11	67287263	67287263	C	A	splicing	CABP2	NM_001318496:exon6:c.655+1G>T;NM_016366:exon6:c.637+1G>T	.	.	splicing	CABP2	NM_001318496.1:exon6:c.655+1G>T;NM_016366.2:exon6:c.637+1G>T	.	.	splicing	CABP2	uc001omc.1:exon6:c.637+1G>T;uc001ome.1:exon6:c.655+1G>T	.	.	splicing	ENSG00000167791	ENST00000353903:exon5:c.466+1G>T;ENST00000294288:exon6:c.637+1G>T;ENST00000545205:exon6:c.641+1G>T;ENST00000545205:exon6:UTR3	.	.	DEAFNESS AUTOSOMAL RECESSIVE 93;Autosomal recessive non-syndromic sensorineural deafness type DFNB;Autosomal recessive non-syndromic sensorineural deafness type DFNB,CABP2,DEAFNESS; AUTOSOMAL RECESSIVE 93; DFNB93,Deafness; autosomal recessive 93,AR,Audiologic/Otolaryngologic,0,0.434447140500036	Name=13_Heterochrom/lo	Name=13_Heterochrom/lo	Name=13_Heterochrom/lo	Name=13_Heterochrom/lo	.	.	.	.	.	Score=449;Name=lod=89	.	.	0.0011	0.0014	0.001	0.0013	0.0011	0.0006	.	0	0	0.0014	0.0026
[truncated: 117 more columns]
